# Supplementary material for: Identification of Prognostic Genes Relevant With the Nuclear Factors of Activated T Cells Based on Transcriptomics in Oral Squamous Cell Carcinoma
Source: Clin Exp Dent Res. 2026 Jul 19;12(4):e70408. doi: 10.1002/cre2.70408 (PMC13380819; doi:10.1002/cre2.70408)
Supplement: Supplementary file 2 — Supporting File 2 [file CRE2-12-e70408-s002.xlsx]

## Sheet: Sheet1
Patient ID	Sex	Age	Tumor Site (Oral Cavity, Floor of Mouth, Jaw, Buccal Mucosa)	TNM Stage	Histologic Grade	Smoking/Drinking History
OSCC 1	F	67	Oral Cavity	T2N1M0	Moderate	None
OSCC 2	M	71	Oral Cavity	T2N1M0	Well-differentiated	Smoking/Drinking History
OSCC 3	M	68	Floor of Mouth	T1N0M0	Moderate	Smoking/Drinking History
OSCC 4	F	72	Buccal Mucosa	T2N1M0	Moderate	None
OSCC 5	M	64	Oral Cavity	T2N0M0	Well-differentiated	None
control 1	M	81	Oral Cavity	T1N0M0	Well-differentiated	Smoking/Drinking History
control 2	F	66	Oral Cavity	T2N1M0	Moderate	None
control 3	M	73	Oral Cavity	T2N1M0	Moderate	Smoking/Drinking History
control 4	M	69	Buccal Mucosa	T1N0M0	Moderate	Smoking/Drinking History
control 5	F	65	Floor of Mouth	T2N1M0	Well-differentiated	None
